# Supplementary material for: The Nitrogen Preference of Cactus Pear (Opuntia ficus-indica): A Sand Culture Snapshot
Source: Plants (Basel). 2024 Dec 13;13(24):3489. doi: 10.3390/plants13243489 (PMC11728482; doi:10.3390/plants13243489)
Supplement: Supplementary file 1 [file plants-13-03489-s001.zip]

Archive with 1 entries (1 files):
- plants-3239151-supplementary.pdf
